# Supplementary material for: Using Staphylococcus aureus Cas9 to Expand the Scope of Potential Gene Targets for Genome Editing in Soybean
Source: Int J Mol Sci. 2022 Oct 24;23(21):12789. doi: 10.3390/ijms232112789 (PMC9658631; doi:10.3390/ijms232112789)
Supplement: Supplementary file 1 [file ijms-23-12789-s001.zip]

Archive with 1 entries (1 files):
- ijms-1927570-supplementary.pdf
